# Supplementary material for: TGF-β/Smad3 Stimulates Stem Cell/Developmental Gene Expression and Vascular Smooth Muscle Cell De-Differentiation
Source: PLoS One. 2014 Apr 9;9(4):e93995. doi: 10.1371/journal.pone.0093995 (PMC3981734; doi:10.1371/journal.pone.0093995)
Supplement: Table S1 — The entire data set of microarray. (XLSX) [file pone.0093995.s001.xlsx]

## Sheet: Sheet1
Gene Symbol	Fold Change	p-Value	Affy ID	Accession	Description	GFP	GFP	GFP	Smad3	Smad3	Smad3
Abca8a	-3.53681	0.00365501	10748601	ENSRNOT00000005665	ATP-binding cassette, sub-family A (ABC1), member 8a gene:ENSRNOG00000004147	7.51656	7.70795	8.15397	6.14405	5.93769	5.8294
Abcg1	2.10224	0.00725322	10829082	NM_053502	ATP-binding cassette, sub-family G (WHITE), member 1 (Abcg1), .	7.88656	8.1335	8.37807	8.90432	9.42913	9.28045
Actg2	-2.15834	0.00234493	10863549	NM_012893	actin, gamma 2, smooth muscle, enteric (Actg2), .	11.4817	11.7254	11.8834	10.7324	10.5709	10.4574
Ada	4.96173	0.0140577	10851513	NM_130399	adenosine deaminase (Ada), .	8.32485	8.39632	8.72792	10.1927	10.7845	11.4044
Adamts1	-2.1373	0.0125563	10752839	NM_024400	ADAM metallopeptidase with thrombospondin type 1 motif, 1 (Adamts1), .	11.5166	11.6524	12.1367	10.7916	10.7783	10.4486
Adamts5	-2.05261	0.0251975	10752852	NM_198761	ADAM metallopeptidase with thrombospondin type 1 motif, 5 (Adamts5), .	10.1569	9.53584	10.1404	9.0275	8.76425	8.92904
Adamts9	2.94438	0.0243266	10864185	NM_001107877	a disintegrin-like and metalloprotease (reprolysin type) with thrombospondin type 1 motif, 9 (Adamts9), .	9.11284	9.66341	8.72107	10.6303	10.8485	10.6923
Adamtsl2	2.33319	0.00405761	10834670	ENSRNOT00000036995	Uncharacterized protein gene:ENSRNOG00000027742	7.13216	7.2584	7.09659	8.55618	8.44322	8.15465
Adcy3	2.29773	0.0151931	10883397	NM_130779	adenylate cyclase 3 (Adcy3), .	9.66594	10.2723	10.2182	11.1247	11.2454	11.387
Adh7	-3.21736	0.00438833	10819369	NM_134329	alcohol dehydrogenase 7 (class IV), mu or sigma polypeptide (Adh7), .	8.96663	8.53598	9.07645	7.60495	7.00855	6.90794
Adm	-2.33028	0.0295531	10709875	NM_012715	adrenomedullin (Adm), .	9.98183	9.66742	10.6174	8.72382	9.31823	8.56312
Amtn	68.0586	0.00666133	10776089	NM_001044296	amelotin (Amtn), .	5.22849	5.36647	5.59111	10.4032	12.251	11.7979
Angptl2	-2.76494	0.00678163	10835654	NM_133569	angiopoietin-like 2 (Angptl2), .	11.0892	11.4916	10.7656	9.80293	9.27032	9.8715
Ankh	4.81816	0.0206941	10813969	NM_053714	ankylosis, progressive homolog (mouse) (Ankh), .	10.3445	10.3441	11.4931	12.7916	13.0295	13.166
Anxa8	2.75367	0.0100778	10786945	NM_001031654	annexin A8 (Anxa8), .	8.65846	9.4401	9.27568	10.2884	10.6589	10.811
Aoc3	-2.41879	0.0313296	10738391	NM_031582	amine oxidase, copper containing 3 (vascular adhesion protein 1) (Aoc3), .	9.04213	8.86633	9.6834	8.2823	8.15073	7.33598
Aox1	-5.1855	0.0236384	10923393	NM_019363	aldehyde oxidase 1 (Aox1), .	10.5427	9.65034	9.85232	8.59841	6.91825	7.40519
Apba1	-2.6319	0.0351209	10714432	NM_031779	amyloid beta (A4) precursor protein-binding, family A, member 1 (Apba1), .	9.27999	9.18891	9.17716	8.36357	7.47832	7.61586
Apol9a	-2.28047	0.0140928	10905179	NM_001025066	apolipoprotein L 9a (Apol9a), .	9.62698	9.61378	9.00559	8.50847	7.84298	8.32692
Arg1	2.617	0.0116263	10702214	NM_017134	arginase, liver (Arg1), .	8.29029	8.25457	8.82127	9.59916	10.3214	9.60935
Arhgap11a	-2.09413	0.0365485	10848293	NM_001168524	Rho GTPase activating protein 11A (Arhgap11a), .	8.97373	8.9234	8.15431	7.57387	7.28514	7.99336
Arhgap20	-6.08382	0.0325981	10909953	NM_213629	Rho GTPase activating protein 20 (Arhgap20), .	10.2783	8.59435	10.2497	7.39506	7.14584	6.76659
Arid5a	2.45026	0.00831436	10922492	NM_001034934	AT rich interactive domain 5A (Mrf1 like) (Arid5a), .	8.16516	7.55385	7.80523	9.05368	9.04739	9.30197
Arl4a	2.15544	0.00043739	10889728	NM_019186	ADP-ribosylation factor-like 4A (Arl4a), .	9.54577	9.34389	9.38512	10.4655	10.5551	10.5781
Arnt2	-2.33868	0.0428829	10723419	NM_012781	aryl hydrocarbon receptor nuclear translocator 2 (Arnt2), .	8.61317	9.7292	9.28417	7.95307	7.58205	8.41434
Arrb2	2.38106	0.0130609	10735205	NM_012911	arrestin, beta 2 (Arrb2), .	8.30118	8.2953	7.81308	9.66131	9.55819	8.94487
Asb12	-2.37647	0.0219574	10938488	NM_001037367	ankyrin repeat and SOCS box-containing 12 (Asb12), .	7.58836	7.70823	8.42297	6.6788	6.37587	6.91842
Asf1b	-2.17622	0.0356675	10810230	NM_001107160	ASF1 anti-silencing function 1 homolog B (S. cerevisiae) (Asf1b), .	10.131	10.4596	9.64343	8.5655	8.83426	9.46876
Ass1	23.9727	0.000302173	10835355	NM_013157	argininosuccinate synthetase 1 (Ass1), .	7.68342	8.25974	7.53	12.476	11.8866	12.8604
Bcl2	-3.17935	0.0105539	10766953	NM_016993	B-cell CLL/lymphoma 2 (Bcl2), nuclear gene encoding mitochondrial protein, .	11.813	11.539	11.4729	10.4207	9.6641	9.73391
Bean	5.75825	0.0177583	10809044	ENSRNOT00000017774	brain expressed, associated with Nedd4-like gene:ENSRNOG00000013301	9.19472	8.75446	10.2536	11.6277	12.2726	11.8794
Bnc1	2.92821	0.0011489	10723339	NM_001108916	basonuclin 1 (Bnc1), .	7.37052	7.55993	7.21944	8.93868	9.16506	8.69621
C1ql3	3.21955	0.0170833	10799733	NM_001109403	complement component 1, q subcomponent-like 3 (C1ql3), .	6.90756	7.28296	7.49435	8.29329	9.13471	9.31744
C1s	-2.18819	0.0382082	10865442	NM_138900	complement component 1, s subcomponent (C1s), .	9.13716	9.14152	9.62459	8.69214	8.11705	7.70485
Cadm4	4.47613	0.0146833	10704960	NM_001047107	cell adhesion molecule 4 (Cadm4), .	8.46059	9.40236	9.81409	10.7858	11.7109	11.6671
Calml3	2.47341	0.000903005	10796090	NM_001012054	calmodulin-like 3 (Calml3), .	6.91815	6.82223	6.60258	8.08033	8.18328	7.99884
Calml4	-3.45082	0.00188025	10910716	NM_001127575	calmodulin-like 4 (Calml4), .	8.93159	9.11841	8.50323	7.11496	6.78128	7.29616
Capn5	-2.04036	0.0115702	10723792	NM_134461	calpain 5 (Capn5), .	9.81026	10.0375	9.78127	8.77275	8.61075	9.15903
Car3	6.16058	0.0259505	10822242	NM_019292	carbonic anhydrase 3 (Car3), .	7.10629	7.56393	7.4831	9.26564	9.8202	10.9367
Car5b	-2.13482	0.0272279	10933449	NM_001005551	carbonic anhydrase 5b, mitochondrial (Car5b), nuclear gene encoding mitochondrial protein, .	10.8522	10.1235	10.6487	9.91145	9.14275	9.28781
Casc5	-2.01013	0.0295503	10838745	NM_001170594	cancer susceptibility candidate 5 (Casc5), .	9.39348	9.78348	9.19644	8.22636	8.20585	8.91932
Casc5	-2.04412	0.0393905	10838733	NM_001170594	cancer susceptibility candidate 5 (Casc5), .	9.96353	10.5175	9.72499	8.72616	8.85736	9.52812
Cav2	-2.36176	0.0178097	10853810	NM_131914	caveolin 2 (Cav2), .	11.1361	11.2963	10.7728	10.0343	9.34514	10.1062
Cav2	-2.36176	0.0178097	10931793	NM_131914	caveolin 2 (Cav2), .	11.1361	11.2963	10.7728	10.0343	9.34514	10.1062
Ccbe1	3.54653	0.0352801	10802338	ENSRNOT00000034069	rCG46976-like gene:ENSRNOG00000024536	7.92711	8.03269	9.10603	9.48497	10.9913	10.0688
Ccdc37	-2.38332	0.000405718	10864025	ENSRNOT00000024222	coiled-coil domain containing 37 gene:ENSRNOG00000017959	8.11796	8.10049	7.85693	6.88054	6.62482	6.81111
Cd34	21.71	0.00557724	10766869	NM_001107202	CD34 molecule (Cd34), .	6.24435	5.97438	7.47905	9.84708	11.9377	11.2338
Cda	2.16084	0.000440459	10880833	NM_001108688	cytidine deaminase (Cda), .	7.00795	7.00995	6.78005	7.90772	8.13406	8.09095
Cdc20	-2.631	0.031465	10879257	NM_171993	cell division cycle 20 homolog (S. cerevisiae) (Cdc20), .	10.9697	11.7113	10.7273	9.28785	9.59737	10.3362
Cdc42ep2	-3.0282	0.00272146	10728057	NM_001009689	CDC42 effector protein (Rho GTPase binding) 2 (Cdc42ep2), .	11.0918	11.0938	10.5743	9.63439	9.05342	9.27666
Cdca3	-2.44461	0.0428828	10858707	NM_001007648	cell division cycle associated 3 (Cdca3), .	7.48496	8.18102	7.17082	5.96943	6.03228	6.96627
Cdh6	3.49211	0.00794833	10822043	NM_012927	cadherin 6 (Cdh6), .	6.56076	7.25239	6.37823	8.20898	8.36597	9.02873
Cdkn2b	3.20703	0.00463051	10878001	NM_130812	cyclin-dependent kinase inhibitor 2B (p15, inhibits CDK4) (Cdkn2b), .	10.6377	10.122	10.7891	12.0324	12.4124	12.1477
Cdkn2c	-2.21016	0.0281559	10878705	NM_131902	cyclin-dependent kinase inhibitor 2C (p18, inhibits CDK4) (Cdkn2c), .	9.61929	10.3351	9.61342	8.56799	8.38503	9.18238
Cep68	-2.08474	0.00597653	10778613	ENSRNOT00000039523	Uncharacterized protein gene:ENSRNOG00000027282	9.41483	9.61926	9.10448	8.50131	8.11009	8.34757
Chrdl2	9.77517	0.0259767	10709005	NM_001107537	chordin-like 2 (Chrdl2), .	6.8166	7.03427	6.96731	9.26189	10.24	11.1837
Chrnb1	2.51472	0.0195096	10744215	NM_012528	cholinergic receptor, nicotinic, beta 1 (muscle) (Chrnb1), .	8.09483	8.17677	7.54747	9.30687	9.29102	9.21236
Cilp	3.01585	0.0174387	10910926	NM_001108161	cartilage intermediate layer protein, nucleotide pyrophosphohydrolase (Cilp), .	7.81574	7.42292	8.43562	9.22318	9.48551	9.74328
Ckap2	-2.97964	0.0327753	10789152	NM_001169139	cytoskeleton associated protein 2 (Ckap2), .	10.6495	11.3165	10.0232	8.88817	8.68659	9.68904
Ckap2	-2.96717	0.0342341	10710026	NM_001169139	cytoskeleton associated protein 2 (Ckap2), .	10.3126	10.8753	9.58222	8.55629	8.21565	9.2909
Ckap2l	-2.04319	0.0291297	10849823	ENSRNOT00000039794	Uncharacterized protein gene:ENSRNOG00000026143	9.07545	9.42991	8.67717	7.72834	7.90247	8.45926
Clic6	4.19378	0.00637657	10750296	NM_176078	chloride intracellular channel 6 (Clic6), nuclear gene encoding mitochondrial protein, .	6.55466	7.28545	6.35745	8.29267	8.86527	9.24438
Col4a1	2.11254	0.0276156	10789594	NM_001135009	collagen, type IV, alpha 1 (Col4a1), .	9.58492	10.226	10.1283	10.9689	11.102	11.1051
Corin	6.16081	0.00055337	10772490	NM_182473	corin, serine peptidase (Corin), .	7.0902	7.18483	6.89586	9.67663	9.64429	9.71933
Crlf1	2.35438	0.0449307	10791000	NM_001106074	cytokine receptor-like factor 1 (Crlf1), .	10.4587	10.7425	11.5718	11.8475	12.5129	12.1187
Csdc2	8.09754	0.000543864	10898022	NM_001170542	cold shock domain containing C2, RNA binding (Csdc2), .	7.48088	8.15434	7.66048	11.1126	10.8647	10.3709
Csrp2	3.09778	0.0023126	10833152	NM_177425	cysteine and glycine-rich protein 2 (Csrp2), .	8.39981	8.57468	8.98894	10.2508	10.5261	10.0803
Csrp2	2.50689	0.00490644	10895359	NM_177425	cysteine and glycine-rich protein 2 (Csrp2), .	8.57581	8.59153	8.79671	10.0189	10.2194	9.7034
Ctdspl	-2.06391	0.0144599	10914153	NM_001106865	CTD (carboxy-terminal domain, RNA polymerase II, polypeptide A) small phosphatase-like (Ctdspl), .	10.3208	10.0487	9.75779	9.25589	8.62858	9.10662
Ctsw	13.379	0.0138688	10727856	NM_001024242	cathepsin W (Ctsw), .	6.46298	6.12401	6.53299	9.34227	9.92724	11.0762
Cugbp2	-2.56939	0.0219487	10796234	NM_017197	CUG triplet repeat, RNA binding protein 2 (Cugbp2), transcript variant 1, .	11.1069	10.5867	11.1592	10.0862	9.58716	9.09531
Cxcl12	-2.78966	0.0292021	10858165	NM_001033883	chemokine (C-X-C motif) ligand 12 (stromal cell-derived factor 1) (Cxcl12), transcript variant 3, .	11.1046	11.2244	11.0332	9.70687	10.0837	9.13134
Cxcl16	2.37798	0.00639647	10744460	NM_001017478	chemokine (C-X-C motif) ligand 16 (Cxcl16), .	12.2112	12.1721	11.6528	13.4713	13.3064	13.0076
Cxcr4	4.16066	0.00156673	10767373	NM_022205	chemokine (C-X-C motif) receptor 4 (Cxcr4), .	7.27097	6.95599	7.42327	8.89052	9.52442	9.40572
Cyp1b1	-2.142	0.00500518	10887947	NM_012940	cytochrome P450, family 1, subfamily b, polypeptide 1 (Cyp1b1), .	12.2925	12.6562	12.7843	11.5301	11.2522	11.654
Cyp1b1	-2.09899	0.0122602	10882490	NM_012940	cytochrome P450, family 1, subfamily b, polypeptide 1 (Cyp1b1), .	10.0279	10.1733	10.6323	9.3018	8.99202	9.33047
Cyp2s1	4.9293	0.00816694	10719922	NM_001107495	cytochrome P450, family 2, subfamily s, polypeptide 1 (Cyp2s1), .	7.45732	7.17125	8.27149	9.26056	10.2566	10.287
Dact1	-2.19111	0.0495434	10885110	ENSRNOT00000011466	Uncharacterized protein gene:ENSRNOG00000008445	9.59174	10.0691	10.5445	8.50293	8.80069	9.50676
Dapk2	2.61531	0.0342141	10911048	NM_001013109	death-associated kinase 2 (Dapk2), .	7.08384	7.2737	7.14035	8.85921	8.80665	7.99298
Ddah2	-2.3272	0.00684915	10831240	NM_212532	dimethylarginine dimethylaminohydrolase 2 (Ddah2), transcript variant 1, .	10.1462	10.185	10.6879	9.13695	9.38847	8.83792
Ddx58	-2.40437	0.00811969	10875988	NM_001106645	DEAD (Asp-Glu-Ala-Asp) box polypeptide 58 (Ddx58), .	10.5575	10.7785	10.1211	9.41493	8.8892	9.35595
Dgka	2.26557	0.00514206	10899913	NM_080787	diacylglycerol kinase, alpha (Dgka), .	9.53691	9.61272	9.59038	10.7132	10.6158	10.9507
Dgkg	-2.04621	0.0166556	10752007	NM_013126	diacylglycerol kinase, gamma (Dgkg), .	8.50375	8.00065	8.03055	7.19582	7.04107	7.19921
Diaph3	-2.15609	0.00877885	10785479	ENSRNOT00000012167	diaphanous homolog 3 isoform 1 gene:ENSRNOG00000008986	11.3256	11.2618	10.7727	10.1957	9.73192	10.1073
Dlx5	9.79538	0.0163399	10860947	NM_012943	distal-less homeobox 5 (Dlx5), .	6.75234	6.54459	8.50462	10.7735	11.0844	9.82001
Dusp14	2.14532	0.00242936	10834031	NM_001079893	dual specificity phosphatase 14 (Dusp14), .	10.5036	10.3511	10.1256	11.3393	11.5531	11.3914
Dusp2	2.92036	0.013119	10839579	NM_001012089	dual specificity phosphatase 2 (Dusp2), .	8.00112	8.17709	7.40299	9.37142	9.26995	9.57828
Ecel1	4.15977	0.0248621	10929634	NM_021776	endothelin converting enzyme-like 1 (Ecel1), .	6.76023	6.76738	6.5419	8.1914	9.413	8.63462
Eef1a2	5.12717	0.0315936	10852464	NM_012660	eukaryotic translation elongation factor 1 alpha 2 (Eef1a2), .	8.16477	8.18781	8.29901	10.1076	11.4472	10.1713
Elmod1	7.78161	0.00440609	10917486	NM_001191579	ELMO/CED-12 domain containing 1 (Elmod1), .	6.93694	6.07162	5.84887	8.49601	9.71038	9.53124
Enc1	2.44039	0.00347914	10812689	NM_001003401	ectodermal-neural cortex 1 (Enc1), .	8.70635	9.15897	9.0033	10.175	10.1788	10.3761
Eno2	2.96595	0.040851	10865502	NM_139325	enolase 2, gamma, neuronal (Eno2), .	10.2602	10.569	11.5051	12.1352	12.5779	12.3266
Eno3	-2.24214	0.0287703	10735331	NM_012949	enolase 3, beta, muscle (Eno3), .	11.5927	11.8391	11.4203	10.8793	9.99265	10.4854
Enpp1	2.62979	0.032824	10702250	NM_053535	ectonucleotide pyrophosphatase/phosphodiesterase 1 (Enpp1), .	12.4273	12.1336	13.0282	13.9132	13.9729	13.8879
Epha7	4.25327	0.0473327	10867955	NM_134331	Eph receptor A7 (Epha7), .	9.90341	8.36257	9.85523	11.6111	11.5524	11.2235
Ephx1	-2.82404	0.00675076	10770342	NM_001034090	epoxide hydrolase 1, microsomal (Ephx1), transcript variant 1, .	12.1442	12.4476	11.8129	10.9663	10.2259	10.7193
Epx	2.86757	0.0268478	10746066	NM_001107037	eosinophil peroxidase (Epx), .	7.09758	6.92902	7.01916	8.95488	8.61785	8.03251
Ercc1	2.26227	0.00132343	10704808	NM_001106228	excision repair cross-complementing rodent repair deficiency, complementation group 1 (Ercc1), .	10.6199	10.3715	10.7238	11.6828	11.6128	11.9528
Ereg	-11.6878	0.0225311	10775873	NM_021689	epiregulin (Ereg), .	12.5617	11.9993	11.4057	9.82783	7.49338	8.0047
Esr1	-2.36354	0.0332633	10702695	NM_012689	estrogen receptor 1 (Esr1), .	7.53976	8.4056	7.48431	6.63465	6.13523	6.93695
F13a1	19.0218	0.0193563	10794734	NM_021698	coagulation factor XIII, A1 polypeptide (F13a1), .	5.78448	5.95665	5.76844	8.97853	10.1853	11.0945
F2rl1	2.55388	0.0209684	10820577	NM_053897	coagulation factor II (thrombin) receptor-like 1 (F2rl1), .	9.1149	8.69235	9.15914	10.4404	10.7563	9.82775
Fabp3	-2.04936	0.0434664	10872473	NM_024162	fatty acid binding protein 3, muscle and heart (Fabp3), .	10.0456	9.70761	9.28666	8.91074	8.1028	8.92085
Fam101b	3.45184	0.00192545	10744995	NM_001007611	family with sequence similarity 101, member B (Fam101b), .	8.4052	8.50295	8.8075	10.026	10.6315	10.4202
Fam111a	-2.88293	0.027618	10714106	NM_001109163	family with sequence similarity 111, member A (Fam111a), .	8.33118	8.99111	7.80674	6.80258	6.38994	7.3539
Fam167a	2.99186	0.0218818	10781001	NM_001109102	family with sequence similarity 167, member A (Fam167a), .	7.39574	7.96502	7.79946	8.79686	9.20903	9.89748
Fam176a	2.19707	0.0239058	10856521	NM_001109243	family with sequence similarity 176, member A (Fam176a), .	7.73808	7.72236	7.88422	8.75642	9.31547	8.67951
Fam180a	3.0134	0.0400914	10861811	NM_001108621	family with sequence similarity 180, member A (Fam180a), .	8.17563	7.8737	8.22612	9.54833	10.3764	9.12486
Fbxo5	-2.70597	0.0238783	10717779	NM_001106206	F-box protein 5 (Fbxo5), .	8.608	9.38594	8.36491	7.11753	7.2225	7.71038
Fermt1	7.0289	0.0143898	10850175	NM_001106515	fermitin family homolog 1 (Drosophila) (Fermt1), .	6.02337	5.79933	5.65235	7.95945	8.61841	9.33708
Fgf1	5.00042	0.000849909	10804127	NM_012846	fibroblast growth factor 1 (Fgf1), .	8.49235	8.15439	8.79573	10.8585	11.0829	10.4672
Fgfr2	-2.37636	0.0130339	10726172	NM_012712	fibroblast growth factor receptor 2 (Fgfr2), transcript variant a, .	10.0785	10.2392	9.72497	9.0324	8.32427	8.93976
Fgfrl1	2.34655	0.00964434	10774992	NM_199114	fibroblast growth factor receptor-like 1 (Fgfrl1), .	9.83358	9.9989	10.3254	11.4074	11.5505	10.8916
Fgr	2.4099	0.0176832	10880343	NM_024145	Gardner-Rasheed feline sarcoma viral (v-fgr) oncogene homolog (Fgr), .	6.73436	6.62235	6.5063	7.69503	8.30086	7.67404
Fhl1	-2.01642	0.025957	10935555	NM_001033926	four and a half LIM domains 1 (Fhl1), transcript variant 1, .	13.685	13.8015	13.606	13.0488	12.4014	12.607
Fnbp1	-2.20278	0.0149589	10844251	NM_138914	formin binding protein 1 (Fnbp1), .	11.2594	11.1394	11.3327	10.391	10.1278	9.79469
Foxq1	2.24561	0.0261517	10798169	NM_022858	forkhead box Q1 (Foxq1), .	7.12619	7.49335	6.73682	8.24131	8.20928	8.40709
Fras1	-4.32423	0.0253576	10775647	ENSRNOT00000002814	Fraser syndrome 1 protein gene:ENSRNOG00000002053	9.01429	8.29916	9.51745	6.85824	6.74457	6.89075
Frmd4b	-2.61785	0.00529716	10864371	ENSRNOT00000010717	FERM domain containing 4B gene:ENSRNOG00000007764	9.11517	8.88461	9.34289	8.08414	7.64376	7.44962
Fstl3	3.42722	0.0201897	10900782	NM_053629	follistatin-like 3 (secreted glycoprotein) (Fstl3), .	11.5094	11.6423	12.5009	13.6184	13.8636	13.5017
Fxyd5	2.13879	0.0226655	10720859	NM_021909	FXYD domain-containing ion transport regulator 5 (Fxyd5), .	11.9311	11.5166	12.1857	12.9556	13.0837	12.8843
Gal	24.4908	0.00909573	10727321	NM_033237	galanin prepropeptide (Gal), .	6.8625	7.05296	6.88539	10.7536	12.3624	11.5274
Gale	2.21881	0.0010294	10872959	NM_080783	UDP-galactose-4-epimerase (Gale), .	9.61617	9.63974	9.74328	10.9363	10.8419	10.6703
Galntl1	6.16965	0.000697759	10885628	NM_001100863	UDP-N-acetyl-alpha-D-galactosamine:polypeptide N-acetylgalactosaminyltransferase-like 1 (Galntl1), .	7.27556	7.53763	7.59875	10.0406	10.1202	10.1267
Gas2l3	-2.85174	0.0255947	10901713	ENSRNOT00000033123	Uncharacterized protein gene:ENSRNOG00000025198	10.3682	11.0591	9.94352	8.62573	8.69763	9.51197
Gas7	2.06452	0.0313998	10734673	NM_053484	growth arrest specific 7 (Gas7), .	9.12502	9.59234	9.60571	10.2736	10.2038	10.9832
Gclc	-2.25364	0.0049631	10911747	NM_012815	glutamate-cysteine ligase, catalytic subunit (Gclc), .	12.1451	11.7688	11.9754	11.0551	10.5175	10.8
Gcnt1	3.69046	0.0134751	10729209	NM_022276	glucosaminyl (N-acetyl) transferase 1, core 2 (beta-1,6-N-acetylglucosaminyltransferase) (Gcnt1), .	5.54864	5.57965	5.58429	7.7621	7.57922	7.02267
Gja3	2.21581	0.00834807	10784114	NM_024376	gap junction protein, alpha 3 (Gja3), .	8.69162	8.91242	8.53329	9.84233	9.88549	9.85301
Gja4	2.55543	0.0385294	10879928	NM_021654	gap junction protein, alpha 4 (Gja4), .	9.11786	9.35982	9.27471	10.3885	10.2342	11.1904
Gjb5	3.35562	0.049808	10879938	NM_019241	gap junction protein, beta 5 (Gjb5), .	7.31502	7.40994	7.43713	8.39331	9.2007	9.80782
Gldn	11.2197	0.0151157	10910049	NM_181382	gliomedin (Gldn), .	8.8067	10.611	10.0713	13.1037	13.6735	13.1757
Gpr182	2.4533	0.0288584	10903177	NM_053302	G protein-coupled receptor 182 (Gpr182), .	5.86139	6.19861	6.08608	7.03394	7.87922	7.11708
Gpr83	2.38571	0.0204479	10908072	NM_080411	G protein-coupled receptor 83 (Gpr83), .	6.41453	6.96418	6.98318	7.54893	8.15175	8.42447
Gpt2	2.18151	0.00103796	10809824	NM_001012057	glutamic pyruvate transaminase (alanine aminotransferase) 2 (Gpt2), .	9.38164	9.61575	9.66317	10.5918	10.7727	10.672
Grem1	-2.32642	0.0252663	10848281	NM_019282	gremlin 1, cysteine knot superfamily, homolog (Xenopus laevis) (Grem1), .	12.9378	12.9448	13.5926	12.0385	11.8679	11.9144
Grik2	-4.0332	0.0246011	10833910	NM_019309	glutamate receptor, ionotropic, kainate 2 (Grik2), .	8.19861	7.91906	7.56059	6.57825	5.15544	5.90879
Hbegf	2.79616	0.0270636	10803947	NM_012945	heparin-binding EGF-like growth factor (Hbegf), .	10.1372	10.238	11.0149	11.9503	12.0682	11.822
Hecw2	2.56769	0.0210408	10928001	NM_001108218	HECT, C2 and WW domain containing E3 ubiquitin protein ligase 2 (Hecw2), .	7.35296	7.5771	7.69194	8.53036	9.38174	8.79131
Hells	3.1453	0.0205359	10715200	NM_001106371	helicase, lymphoid specific (Hells), .	6.5602	6.49765	6.47655	7.69527	8.2714	8.52732
Hey2	-3.59364	0.0291633	10702361	NM_130417	hairy/enhancer-of-split related with YRPW motif 2 (Hey2), .	12.4827	12.4824	12.1468	10.7758	9.79895	11.0008
Hhat	2.11931	0.00053722	10770748	ENSRNOT00000005223	Uncharacterized protein gene:ENSRNOG00000003925	8.57404	8.33905	8.57323	9.46736	9.67862	9.59114
Hist2h2ab	-2.20694	0.00657247	10817527	NM_001111341	histone cluster 2, H2ab (Hist2h2ab), .	11.676	11.4254	11.103	10.3491	10.0069	10.4222
Hist2h3c2	-2.12993	0.0263111	10817535	NM_001107698	histone cluster 2, H3c2 (Hist2h3c2), .	12.7177	13.0038	12.3796	11.3191	11.415	12.0946
Hist2h3c2	-2.12993	0.0263111	10825144	NM_001107698	histone cluster 2, H3c2 (Hist2h3c2), .	12.7177	13.0038	12.3796	11.3191	11.415	12.0946
Hjurp	-2.28637	0.0316462	10929713	NM_001191813	Holliday junction recognition protein (Hjurp), .	8.70289	9.37545	8.53283	7.33608	7.50088	8.19504
Hmgb2	-2.13133	0.0236759	10773168	NM_017187	high mobility group box 2 (Hmgb2), .	10.1498	10.3573	9.66569	8.7767	8.70388	9.41691
Hmgb2	-2.15736	0.0241555	10750876	NM_017187	high mobility group box 2 (Hmgb2), .	10.5547	10.7617	10.071	9.15311	9.08654	9.82006
Hmgb2	-2.20656	0.0242248	10717168	NM_017187	high mobility group box 2 (Hmgb2), .	11.4486	11.6837	10.964	9.95429	10.0126	10.704
Hmgb2	-2.09064	0.0282063	10787784	NM_017187	high mobility group box 2 (Hmgb2), .	11.6298	11.8407	11.1142	10.1991	10.2706	10.9232
Hmmr	-2.42066	0.0342575	10742128	NM_012964	hyaluronan mediated motility receptor (RHAMM) (Hmmr), .	8.81691	9.18621	8.33608	7.15432	7.23893	8.11974
Hpse	2.59716	0.0430391	10771389	NM_022605	heparanase (Hpse), .	8.19221	8.04124	8.54297	9.16436	10.3197	9.4232
Hrasls5	4.44473	0.0118536	10713542	NM_001039007	HRAS-like suppressor family, member 5 (Hrasls5), .	7.38977	7.44202	7.79237	9.08159	10.1398	9.85906
Hsd11b1	-2.17563	0.0353582	10770795	NM_017080	hydroxysteroid 11-beta dehydrogenase 1 (Hsd11b1), .	11.1881	10.8257	11.5962	10.1049	10.1155	10.0253
Hsd3b1	-2.21452	0.0473348	10825356	NM_001007719	hydroxy-delta-5-steroid dehydrogenase, 3 beta- and steroid delta-isomerase 1 (Hsd3b1), .	10.8068	10.3203	9.82015	9.59129	9.29717	8.61785
Htr4	2.7326	0.0161965	10802151	NM_012853	5-hydroxytryptamine (serotonin) receptor 4 (Htr4), .	7.20455	7.62751	7.30819	8.70907	8.45561	9.3264
Htra3	3.52196	0.0275257	10773410	ENSRNOT00000010852	Uncharacterized protein gene:ENSRNOG00000008182	10.117	9.87277	8.98081	11.3424	11.4243	11.653
Id2	-2.25325	0.00942945	10889379	NM_013060	inhibitor of DNA binding 2 (Id2), .	10.982	10.4063	10.4732	9.38162	9.30732	9.65657
Idi1	2.14857	0.000730075	10799241	NM_053539	isopentenyl-diphosphate delta isomerase 1 (Idi1), .	10.1324	10.3151	10.0362	11.3518	11.1632	11.2787
Ifi204	-2.92889	0.0180959	10770082	NM_001012029	interferon activated gene 204 (Ifi204), .	9.07855	9.11471	9.16416	7.54896	7.20209	7.95531
Ifi44	-2.27952	0.0330125	10827349	NM_001107729	interferon-induced protein 44 (Ifi44), .	9.88661	9.74952	9.25921	8.99324	8.01732	8.31858
Ifi47	-2.11811	0.0287457	10733056	NM_172019	interferon gamma inducible protein 47 (Ifi47), .	8.96833	9.37425	8.51924	8.03303	7.47768	8.10279
Igfbp6	-2.0167	0.0188839	10899465	NM_013104	insulin-like growth factor binding protein 6 (Igfbp6), .	12.1724	11.7354	11.7036	11.2467	10.5607	10.7681
Il11	19.7153	0.00394953	10703953	NM_133519	interleukin 11 (Il11), .	7.60367	7.46377	7.82018	11.2391	12.153	12.3993
Il13ra1	2.56389	0.0268579	10936365	NM_145789	interleukin 13 receptor, alpha 1 (Il13ra1), .	9.78294	10.4544	10.8326	11.2988	11.8657	11.9805
Il13ra1	2.56296	0.0270351	10754983	NM_145789	interleukin 13 receptor, alpha 1 (Il13ra1), .	9.78625	10.4323	10.8417	11.3114	11.8563	11.966
Irf7	-2.7436	0.0127967	10726758	NM_001033691	interferon regulatory factor 7 (Irf7), .	10.2495	10.2409	9.48831	8.82192	8.09814	8.69041
Irf8	2.03725	0.0266299	10808431	NM_001008722	interferon regulatory factor 8 (Irf8), .	7.34725	7.98456	7.95435	8.66005	8.7739	8.93207
Irgm	-2.21975	0.00421205	10742348	NM_001012007	immunity-related GTPase family, M (Irgm), .	10.1357	10.2697	9.78193	9.06038	8.66012	9.01564
Isg15	-2.4684	0.0470264	10882317	NM_001106700	ISG15 ubiquitin-like modifier (Isg15), .	8.69744	8.90144	7.76718	7.14994	6.8734	7.43199
Itgb5	-2.03094	0.000569314	10754563	NM_147139	integrin, beta 5 (Itgb5), .	11.8746	11.6219	11.7529	10.8675	10.6278	10.6876
Jag1	-2.67946	0.01895	10850228	NM_019147	jagged 1 (Jag1), .	12.3335	12.5333	12.7518	11.5396	11.1801	10.6331
Kbtbd5	3.83199	0.000459442	10921052	NM_001108195	kelch repeat and BTB (POZ) domain containing 5 (Kbtbd5), .	7.24898	7.50323	7.21131	9.00139	9.37146	9.40494
Kcnd3	-3.77874	0.0309353	10818141	NM_031739	potassium voltage-gated channel, Shal-related subfamily, member 3 (Kcnd3), .	9.6992	8.81083	10.0828	7.70321	7.69984	7.43605
Kcnh1	3.78187	0.024258	10766782	NM_031742	potassium voltage-gated channel, subfamily H (eag-related), member 1 (Kcnh1), .	6.59005	6.63636	6.86403	8.04161	9.21563	8.59049
Kcnk2	-2.49493	0.0147991	10770637	NM_172042	potassium channel, subfamily K, member 2 (Kcnk2), transcript variant 2, .	8.62859	9.17311	8.38039	7.35907	7.21709	7.64893
Kcnk6	2.00663	0.0218072	10720468	NM_053806	potassium channel, subfamily K, member 6 (Kcnk6), .	8.25008	8.39998	8.78791	9.41257	9.87992	9.15981
Kctd11	2.16097	0.010204	10744281	NM_001108831	potassium channel tetramerisation domain containing 11 (Kctd11), .	8.48139	8.5771	9.07017	9.51746	9.95275	9.99348
Kif18a	-2.10823	0.0425413	10838331	NM_001137642	kinesin family member 18A (Kif18a), .	8.83142	9.0968	8.21003	7.26837	7.51487	8.12691
Kif18b	-2.15808	0.0386916	10747959	NM_001039019	kinesin family member 18B (Kif18b), .	9.73053	10.1499	9.18646	8.34149	8.3642	9.03195
Klk4	5.03362	0.0498574	10706454	NM_001004101	kallikrein-related peptidase 4 (Klk4), .	7.5285	7.86878	7.68069	8.91402	10.4172	10.7415
Krt7	3.67283	0.0151942	10899405	ENSRNOT00000010660	Keratin, type II cytoskeletal 7 gene:ENSRNOG00000008057	7.70529	7.90325	7.21993	8.96554	10.1344	9.35921
Krtap1-5	3.84186	0.0418096	10747145	NM_001025135	keratin associated protein 1-5 (Krtap1-5), .	9.24559	8.12173	9.49252	10.993	10.9012	10.7911
Lef1	2.84198	0.0127646	10819052	NM_130429	lymphoid enhancer binding factor 1 (Lef1), .	7.77504	7.54166	7.7246	8.77656	9.28816	9.49727
Lifr	-2.77678	0.0320578	10813445	NM_031048	leukemia inhibitory factor receptor alpha (Lifr), .	8.31261	9.32134	8.58258	7.33165	7.36261	7.10204
Lin7a	-2.95948	0.046072	10895303	NM_053514	lin-7 homolog a (C. elegans) (Lin7a), .	9.10721	8.45074	7.72666	7.04301	6.57629	6.96927
Lmcd1	-3.99862	0.0221879	10857655	NM_001008562	LIM and cysteine-rich domains 1 (Lmcd1), .	11.2461	11.496	10.6403	9.34775	8.31767	9.71846
Lmo7	-3.82521	0.00623655	10781849	NM_001001515	LIM domain 7 (Lmo7), .	11.5384	11.0217	11.3911	9.88956	9.01636	9.23863
Lmod1	-2.80088	0.00916277	10764214	NM_001107179	leiomodin 1 (smooth muscle) (Lmod1), .	9.56625	9.65958	9.87874	8.48352	8.35451	7.80891
LOC304131	-3.75733	0.0321141	10750074	NM_001013979	similar to C21ORF7 (LOC304131), .	10.0365	10.9952	9.451	8.65607	7.51768	8.57976
LOC367994	4.52215	0.00645574	10761096	NM_001109020	similar to uroplakin 3B isoform b (LOC367994), .	7.77361	8.77607	7.99088	9.9917	10.4451	10.6348
LOC500300	-2.41863	0.0188441	10858160	NM_001024334	similar to hypothetical protein MGC6835 (LOC500300), .	9.08788	9.19822	9.27548	8.12881	7.50699	8.10321
LOC689963	2.12803	0.00795772	10859136	NM_001109560	hypothetical protein LOC689963 (LOC689963), .	8.47546	8.5009	8.9151	9.81432	9.74409	9.6016
LOC690012	-2.28141	0.0347812	10825094	ENSRNOT00000033110	hypothetical protein gene:ENSRNOG00000024107	7.28655	8.26507	7.71967	6.77889	6.07535	6.84727
LOC690276	-2.04652	0.000231987	10889322	NM_001109573	hypothetical protein LOC690276 (LOC690276), .	10.3863	10.4795	10.3426	9.43835	9.25674	9.41381
LOC691221	-3.11574	0.00274107	10742868	ENSRNOT00000036481	rCG35525-like gene:ENSRNOG00000027259	11.8198	12.0378	11.9142	10.4608	9.99963	10.3927
LOC691777	-2.49186	0.0306009	10743593	ENSRNOT00000030379	rCG33869-like gene:ENSRNOG00000027286	11.2931	10.7004	10.6426	9.71329	8.96263	10.0085
LOC691979	-2.59485	0.0123721	10785297	ENSRNOT00000021320	Uncharacterized protein gene:ENSRNOG00000015921	9.15938	9.64717	8.87439	7.60411	7.65162	8.29827
LOC691979	-2.57932	0.0150464	10784566	ENSRNOT00000021320	Uncharacterized protein gene:ENSRNOG00000015921	9.11264	9.64275	8.77391	7.59576	7.60844	8.22414
LOC691979	-2.58684	0.0163166	10903206	ENSRNOT00000021320	Uncharacterized protein gene:ENSRNOG00000015921	9.34812	9.85925	9.02385	7.76716	7.82584	8.52465
LOC691984	-2.57511	0.00476923	10781999	ENSRNOT00000050826	Uncharacterized protein gene:ENSRNOG00000031435	13.0607	12.7803	12.4501	11.6757	11.1172	11.4041
Loxl2	2.5472	0.000411586	10781304	NM_001106047	lysyl oxidase-like 2 (Loxl2), .	11.4871	11.612	11.7279	12.79	13.0989	12.9848
Loxl4	4.89837	0.00197275	10715416	NM_001107592	lysyl oxidase-like 4 (Loxl4), .	8.9048	9.60186	9.16581	11.049	11.6954	11.805
Lphn1	2.1422	0.0168644	10810236	NM_022962	latrophilin 1 (Lphn1), .	8.93335	9.1579	8.48784	9.8239	10.3467	9.70577
Lrp8	2.10939	0.00404787	10870713	ENSRNOT00000017575	low density lipoprotein receptor-related protein 8, apolipoprotein e receptor gene:ENSRNOG00000013064	10.2413	9.89715	9.88197	11.2014	11.0237	11.0258
Lrrc17	3.34992	0.0134749	10860226	NM_001025155	leucine rich repeat containing 17 (Lrrc17), .	6.49197	6.46435	6.48567	7.91833	8.61496	8.14109
Lrrc8c	2.05369	0.0313271	10775271	NM_001037179	leucine rich repeat containing 8 family, member C (Lrrc8c), .	9.18213	9.53384	9.23146	10.0886	10.1494	10.8241
Lrrn2	2.89082	0.0200711	10763933	NM_001177368	leucine rich repeat neuronal 2 (Lrrn2), .	6.949	6.84587	7.5623	8.04688	9.10189	8.80284
Lrrtm3	-5.74613	0.0339216	10832917	NM_001106387	leucine rich repeat transmembrane neuronal 3 (Lrrtm3), .	10.6914	10.6008	10.2644	9.02647	7.33122	7.63115
Lsp1	6.4706	0.0164252	10712477	NM_001025420	lymphocyte-specific protein 1 (Lsp1), .	7.97992	8.42019	9.58742	11.0755	12.2883	10.7055
Lyn	2.7433	0.00974703	10867461	NM_030857	v-yes-1 Yamaguchi sarcoma viral related oncogene homolog (Lyn), transcript variant 1, .	9.76939	9.27609	9.21189	10.8274	10.9767	10.8209
Man1a1	-2.24969	0.023657	10833394	NM_001033656	mannosidase, alpha, class 1A, member 1 (Man1a1), .	10.1544	10.167	9.9319	9.11402	8.47579	9.15425
Maoa	-2.26529	0.000643037	10936717	NM_033653	monoamine oxidase A (Maoa), nuclear gene encoding mitochondrial protein, .	11.8186	11.8302	11.9995	10.6683	10.6903	10.7507
Map4k3	-2.44279	0.00238853	10888056	NM_133407	mitogen-activated protein kinase kinase kinase kinase 3 (Map4k3), .	9.94227	10.18	9.78063	8.81506	8.39874	8.82356
Matn4	2.25712	0.032612	10851587	NM_001106539	matrilin 4 (Matn4), .	7.39785	7.62361	8.33642	8.87002	9.35595	8.65536
Mdga1	3.65915	0.00101204	10832083	NM_001107618	MAM domain containing glycosylphosphatidylinositol anchor 1 (Mdga1), .	7.66054	7.8042	7.60596	9.36684	9.78744	9.53095
Mef2c	-2.55338	0.0143238	10820223	ENSRNOT00000041296	myocyte enhancer factor 2C-like gene:ENSRNOG00000033134	9.6018	9.71211	9.03442	8.34655	7.60912	8.33544
Meox2	-3.4022	0.00830341	10884289	NM_017149	mesenchyme homeobox 2 (Meox2), .	10.1285	10.006	9.29058	8.30611	7.78532	8.03424
Mfap3l	4.44221	0.00783731	10791474	NM_001012049	microfibrillar-associated protein 3-like (Mfap3l), .	8.10679	7.41692	8.51073	9.75891	10.7328	9.99656
Mgat5	2.02427	0.00010444	10763611	NM_023095	mannosyl (alpha-1,6-)-glycoprotein beta-1,6-N-acetyl-glucosaminyltransferase (Mgat5), .	8.64309	8.7609	8.79295	9.70429	9.69982	9.84504
MGC105649	2.58959	0.0307616	10839307	NM_001008518	hypothetical LOC302884 (MGC105649), .	8.93411	9.52199	9.88394	10.2018	11.0542	11.2022
MGC112715	-2.1537	0.00167121	10829993	NM_001044300	platelet receptor Gi24 (MGC112715), .	9.87036	9.60599	9.94202	8.63243	8.90626	8.55924
Mllt11	2.24119	0.00170016	10824965	NM_001013912	myeloid/lymphoid or mixed-lineage leukemia (trithorax homolog, Drosophila); translocated to, 11 (Mllt11), .	10.2257	9.97223	10.2566	11.3414	11.5012	11.1047
Mmd	3.57046	0.00235439	10737429	NM_001007673	monocyte to macrophage differentiation-associated (Mmd), .	9.58581	9.66852	9.48378	11.1947	11.3781	11.6737
Mrgprf	-2.28049	0.0279642	10712641	NM_153722	MAS-related GPR, member F (Mrgprf), .	11.0132	10.2233	10.7451	9.99546	9.20239	9.21574
Mrvi1	-2.44189	0.0142692	10724902	NM_001105211	murine retrovirus integration site 1 homolog (Mrvi1), transcript variant 1, .	8.39006	8.93625	8.69328	7.4075	7.36405	7.38404
Mustn1	-3.12464	0.00166405	10786532	NM_181368	musculoskeletal, embryonic nuclear protein 1 (Mustn1), .	10.6665	10.2183	10.7324	8.99469	9.04543	8.64602
Mx1	-2.13846	0.0396585	10753425	NM_173096	myxovirus (influenza virus) resistance 1 (Mx1), .	7.83407	7.14845	7.25436	6.87878	6.0294	6.03898
Mx2	-3.73686	0.0146617	10750524	NM_134350	myxovirus (influenza virus) resistance 2 (Mx2), .	10.4684	9.53033	9.58476	8.5102	8.03696	7.33084
Myh1	-4.31724	0.0205477	10734556	NM_001135158	myosin, heavy polypeptide 1, skeletal muscle, adult (Myh1), .	9.21664	8.97681	8.52073	7.6175	6.34045	6.4259
Myh2	-2.7195	0.01327	10734530	NM_001135157	myosin, heavy chain 2, skeletal muscle, adult (Myh2), .	8.24438	8.00173	8.11722	7.05749	6.64019	6.33562
Mylk	-2.58025	0.0162152	10754510	NM_001105874	myosin light chain kinase (Mylk), .	9.95097	9.20146	9.79496	8.78052	8.09947	7.96486
Myo1e	2.04187	0.00725876	10911315	NM_173101	myosin IE (Myo1e), .	9.92566	9.84931	10.2506	10.9949	10.9867	11.1337
Myo7a	2.27707	0.0398045	10723740	NM_153473	myosin VIIA (Myo7a), .	7.98175	8.68605	9.00864	9.27027	9.94712	10.0206
Myocd	-2.22739	0.0292438	10743652	NM_182667	myocardin (Myocd), .	10.4269	10.6017	10.3998	9.55243	9.54379	8.86617
Myrip	4.41789	0.021279	10914331	NM_182844	myosin VIIA and Rab interacting protein (Myrip), .	7.03358	6.97802	6.99075	8.50895	9.39915	9.52433
Naaladl2	-2.11465	0.0397892	10822530	ENSRNOT00000048071	Inactive N-acetylated-alpha-linked acidic dipeptidase-like protein 2-like gene:ENSRNOG00000033396	8.78767	8.56141	9.37303	7.94801	7.76635	7.76649
Ndrg1	-3.31795	0.00661369	10904169	NM_001011991	N-myc downstream regulated gene 1 (Ndrg1), .	11.4891	11.1948	10.8268	9.32423	9.43554	9.56002
Ndst3	-5.70209	0.00727593	10826561	NM_001191716	N-deacetylase/N-sulfotransferase (heparan glucosaminyl) 3 (Ndst3), .	10.2406	9.27522	9.00609	7.53049	6.65684	6.80009
Nes	2.78875	0.00281491	10816409	NM_012987	nestin (Nes), .	7.97292	7.79597	8.26264	9.46827	9.79251	9.20961
Neu1	2.42008	0.00624984	10831300	NM_031522	sialidase 1 (lysosomal sialidase) (Neu1), .	11.6806	11.4936	11.7179	13.0372	12.5988	13.0814
Nfe2l3	2.1884	0.0126267	10855527	ENSRNOT00000014826	Uncharacterized protein gene:ENSRNOG00000010886	8.15133	8.10978	8.61739	9.32414	9.80433	9.13965
Nfib	-2.09776	0.00373724	10877755	NM_031566	nuclear factor I/B (Nfib), .	11.732	11.3431	11.7293	10.7029	10.4088	10.4861
Ngf	3.32666	0.00351566	10817894	ENSRNOT00000022200	Beta-nerve growth factor gene:ENSRNOG00000016571	10.4369	10.5747	11.0562	12.2201	12.5413	12.5088
Nlrp10	2.14336	0.00822094	10709763	NM_001106291	NLR family, pyrin domain containing 10 (Nlrp10), .	6.3702	6.76047	6.25985	7.81042	7.24894	7.63078
Nnmt	2.20259	0.0201666	10917112	NM_001106819	nicotinamide N-methyltransferase (Nnmt), .	9.235	9.24816	9.88079	10.5595	10.7689	10.4532
Notch3	-4.65084	0.028548	10900907	NM_020087	Notch homolog 3 (Drosophila) (Notch3), .	9.37885	10.6176	9.18031	7.684	7.20461	7.63564
Nppb	4.46455	0.022264	10873895	NM_031545	natriuretic peptide precursor B (Nppb), .	7.86553	6.44472	7.38544	9.04696	10.2349	8.88932
Nqo1	-2.04521	0.0124704	10810867	NM_017000	NAD(P)H dehydrogenase, quinone 1 (Nqo1), .	12.1802	11.698	12.0485	10.7312	10.795	11.3037
Nr4a1	-3.32643	0.0131848	10899387	NM_024388	nuclear receptor subfamily 4, group A, member 1 (Nr4a1), .	9.8998	9.56425	10.265	8.18775	8.15613	8.18323
Nrep	4.32641	0.0297875	10803692	NM_178096	neuronal regeneration related protein (Nrep), .	10.5725	11.527	11.9787	13.2604	13.6148	13.5425
Nrip3	2.60093	0.041998	10724785	NM_001108498	nuclear receptor interacting protein 3 (Nrip3), .	8.69483	7.78193	8.83661	9.62047	9.99324	9.83674
Nuak2	2.70239	0.00440035	10763889	NM_001007617	NUAK family, SNF1-like kinase, 2 (Nuak2), .	10.0247	10.5828	10.471	11.6559	11.9794	11.746
Nusap1	-2.42923	0.0362095	10838843	NM_001107762	nucleolar and spindle associated protein 1 (Nusap1), .	9.4465	9.96776	8.9354	7.8933	7.87466	8.74019
Oas1a	-3.31632	0.0202309	10758777	NM_138913	2'-5' oligoadenylate synthetase 1A (Oas1a), .	8.39038	8.72744	7.53471	6.96749	6.43804	6.05825
Oas1b	-3.63063	0.00757663	10762247	NM_144752	2-5 oligoadenylate synthetase 1B (Oas1b), .	8.55748	8.70883	7.79845	6.89889	6.1867	6.39851
Oas1i	-3.53175	0.00354203	10758771	NM_001009680	2 ' -5 ' oligoadenylate synthetase 1I (Oas1i), .	8.37942	8.60397	8.16967	6.93622	6.21873	6.53696
Olfm2	3.99953	0.00454575	10915345	NM_001015017	olfactomedin 2 (Olfm2), .	7.68205	8.41482	8.32984	10.0093	10.3831	10.0338
Olr59	-4.79072	0.0168823	10709385	NM_173293	olfactory receptor 59 (Olr59), .	8.13771	7.44107	8.04189	6.36508	5.54823	4.92663
Pbk	-2.74681	0.0499687	10781146	NM_001079937	PDZ binding kinase (Pbk), .	8.35214	9.23264	8.197	6.64608	6.82956	7.93288
Pcdh1	3.2487	0.00258612	10804117	ENSRNOT00000026324	protocadherin 1, partial gene:ENSRNOG00000019462	9.14483	9.27448	9.27526	10.7629	10.8533	11.1779
Pcsk6	2.83515	0.000922785	10707790	NM_012999	proprotein convertase subtilisin/kexin type 6 (Pcsk6), .	9.84311	9.49995	9.86759	11.2624	11.441	11.0175
Pde1a	-2.78862	0.0386921	10846694	NM_030871	phosphodiesterase 1A, calmodulin-dependent (Pde1a), .	9.22483	8.46113	9.60147	7.76969	7.64886	7.43023
Pde3a	-2.10637	0.0149142	10859494	NM_017337	phosphodiesterase 3A, cGMP inhibited (Pde3a), .	9.34124	9.97364	9.55268	8.7147	8.17776	8.75084
Pde3b	-2.53532	0.000527796	10710089	NM_017229	phosphodiesterase 3B, cGMP-inhibited (Pde3b), .	9.67475	9.63265	9.68592	8.33742	8.22935	8.40004
Pde4b	-2.82557	0.00699361	10870342	NM_017031	phosphodiesterase 4B, cAMP specific (Pde4b), .	9.1536	8.68102	8.94705	7.50958	7.02122	7.75524
Pde5a	-2.22747	0.0318996	10818823	NM_133584	phosphodiesterase 5A, cGMP-specific (Pde5a), .	10.1522	10.5524	9.82657	9.11852	8.50451	9.4419
Pdgfb	3.25222	0.0374634	10905521	NM_031524	platelet-derived growth factor beta polypeptide (simian sarcoma viral (v-sis) oncogene homolog) (Pdgfb), .	8.05323	8.91181	7.56048	9.39657	9.58402	10.6492
Pdgfc	2.09024	0.026818	10816026	NM_031317	platelet derived growth factor C (Pdgfc), .	9.83228	9.77142	9.45922	10.3784	11.173	10.7026
Pdgfra	-2.18714	0.0421731	10776459	NM_012802	platelet derived growth factor receptor, alpha polypeptide (Pdgfra), .	10.0241	10.3191	10.9225	9.15363	9.40791	9.31706
Pdlim2	-2.24448	0.00337291	10784968	NM_001007622	PDZ and LIM domain 2 (Pdlim2), .	9.83376	9.9622	9.99701	8.92443	8.55028	8.8191
Penk	6.11769	0.00171031	10875300	NM_017139	proenkephalin (Penk), .	9.11979	8.3469	8.37226	10.8715	11.6798	11.1266
Phex	-2.32355	0.0201237	10933664	NM_013004	phosphate regulating endopeptidase homolog, X-linked (Phex), .	7.47525	7.4876	6.73306	6.34499	5.72216	5.97975
Plaur	2.22531	0.00886129	10704956	NM_134352	plasminogen activator, urokinase receptor (Plaur), transcript variant 1, .	11.7789	11.4443	11.3266	12.6556	12.6089	12.7472
Plcb4	-2.50861	0.00687905	10840183	NM_024353	phospholipase C, beta 4 (Plcb4), .	11.1283	10.9295	11.4125	10.2106	9.7098	9.56926
Pld5	-5.07613	0.0436719	10770161	NM_001191674	phospholipase D family, member 5 (Pld5), .	10.1358	9.84481	9.42086	8.61412	6.78964	6.9665
Plekhg1	3.16053	0.0259119	10702611	NM_001190999	pleckstrin homology domain containing, family G (with RhoGef domain) member 1 (Plekhg1), .	8.08129	7.50315	8.69217	10.2217	9.93387	9.10154
Plekhn1	3.19846	0.00581079	10882319	NM_001134523	pleckstrin homology domain containing, family N member 1 (Plekhn1), .	7.45714	7.28619	7.65598	9.02356	9.55115	8.85672
Plk3	2.06974	0.00732748	10878938	NM_022187	polo-like kinase 3 (Drosophila) (Plk3), .	10.3985	9.92372	10.3864	11.3326	11.4461	11.0782
Plscr4	-2.63548	0.00273044	10912245	NM_001012000	phospholipid scramblase 4 (Plscr4), .	10.0808	9.74255	10.2513	8.66076	8.44942	8.77026
Plxdc1	-2.04911	0.00973214	10746804	NM_001107046	plexin domain containing 1 (Plxdc1), .	8.44905	8.05485	8.46993	7.59837	7.25182	7.01864
Plxna2	3.95846	0.00200981	10766835	NM_001105988	plexin A2 (Plxna2), .	8.57653	8.81041	8.97067	10.3946	10.9954	10.9225
Ppap2b	-5.7227	0.00280035	10870481	NM_138905	phosphatidic acid phosphatase type 2B (Ppap2b), .	12.2788	11.8105	12.5015	10.1923	9.63294	9.21551
Ppp1r3c	-2.5998	0.00119295	10729847	NM_001012072	protein phosphatase 1, regulatory (inhibitor) subunit 3C (Ppp1r3c), .	7.58135	7.9952	7.86328	6.50643	6.25645	6.54175
Prdm1	2.46987	0.0105493	10833876	NM_001107639	PR domain containing 1, with ZNF domain (Prdm1), .	6.08803	5.99604	6.23307	7.21916	7.77026	7.24103
Prg4	3.94734	0.00118249	10768412	NM_001105962	proteoglycan 4, (megakaryocyte stimulating factor, articular superficial zone protein, camptodactyly, arthropathy, coxa vara, pericarditis syndrome) (Prg4), .	7.37693	6.80332	7.2485	9.00983	9.44897	8.91259
Prima1	22.5336	0.000298439	10891880	NM_001108721	proline rich membrane anchor 1 (Prima1), .	7.19639	7.22072	8.00071	11.5965	12.1767	12.1266
Prkar1b	3.67945	0.0249095	10757119	NM_001033679	protein kinase, cAMP dependent regulatory, type I, beta (Prkar1b), .	7.57846	7.9509	7.44124	8.89104	9.52579	10.1922
Prkar2b	-2.49552	0.0297833	10889590	NM_001030020	protein kinase, cAMP dependent regulatory, type II beta (Prkar2b), .	9.23945	9.55224	8.65091	7.89689	7.28477	8.30292
Prkcq	3.31222	0.00179524	10799435	ENSRNOT00000025901	Protein kinase C theta type gene:ENSRNOG00000019057	6.90027	7.29645	7.26067	9.11377	8.98184	8.54518
Prss35	2.61819	0.0205934	10912051	NM_001008560	protease, serine, 35 (Prss35), .	10.241	10.3082	10.8864	12.1359	12.172	11.2934
Psen2	-3.70759	0.019448	10770298	NM_031087	presenilin 2 (Psen2), .	11.5815	10.5106	10.4304	9.3433	8.66215	8.84566
Pter	2.19031	0.027055	10796440	NM_022224	phosphotriesterase related (Pter), .	9.76093	10.5203	10.3501	11.1877	11.4893	11.3477
Ptgs2	2.61711	0.00794773	10764551	NM_017232	prostaglandin-endoperoxide synthase 2 (Ptgs2), .	10.3497	9.86258	10.2063	11.1292	11.8492	11.6042
Pthlh	3.02211	0.000569658	10866970	NM_012636	parathyroid hormone-like hormone (Pthlh), .	9.32556	9.24225	9.1143	10.6354	10.9876	10.8458
Ptprm	2.15163	0.0146743	10930347	NM_001168632	protein tyrosine phosphatase, receptor type, M (Ptprm), .	10.0982	10.0437	10.5491	11.2949	11.4278	11.2845
Ptprn	3.21786	0.02853	10929128	NM_053881	protein tyrosine phosphatase, receptor type, N (Ptprn), .	8.74211	9.11144	9.49484	10.0416	11.2621	11.103
R3hdml	2.26572	0.0353145	10842008	NM_001108962	R3H domain (binds single-stranded nucleic acids) containing-like (R3hdml), .	6.68648	6.93324	6.70629	7.46715	8.34442	8.05434
Rab15	7.19457	0.00244612	10890734	NM_198749	RAB15, member RAS oncogene family (Rab15), .	7.60066	6.79726	7.82513	9.76172	10.41	10.5921
Rai2	-2.97355	0.0137507	10937834	NM_001109316	retinoic acid induced 2 (Rai2), .	10.4765	9.85626	10.7257	9.1566	8.92998	8.25534
Rassf4	-3.0181	0.0189102	10864874	NM_001024275	Ras association (RalGDS/AF-6) domain family member 4 (Rassf4), .	10.404	10.4373	11.3135	9.68377	8.99897	8.69104
Rbp1	14.6181	0.00756623	10912439	NM_012733	retinol binding protein 1, cellular (Rbp1), .	7.58075	7.44567	8.86397	11.548	12.1007	11.8507
Rdh2	8.3167	0.0030585	10895990	NM_199208	retinol dehydrogenase 2 (Rdh2), .	7.62644	7.7185	7.64544	10.7948	10.3683	10.9953
Rdh7	2.60569	0.00196955	10895995	NM_133543	retinol dehydrogenase 7 (Rdh7), .	7.86987	8.04781	7.96714	9.29635	9.17872	9.55473
Relt	4.40938	6.08485e-06	10724001	NM_001108495	RELT tumor necrosis factor receptor (Relt), .	7.84042	7.95665	7.88206	10.0554	9.94674	10.0988
RGD1305587	2.24703	0.0179689	10833144	BC158618	similar to RIKEN cDNA 2010107G23, (cDNA clone MGC:187501 IMAGE:7389133), complete cds.	7.98835	8.06037	8.46178	8.92717	9.72021	9.36717
RGD1306556	2.67688	0.0359987	10759227	ENSRNOT00000000901	similar to hypothetical protein A530094D01 gene:ENSRNOG00000000711	7.89225	7.77135	8.88673	9.49651	10.0047	9.31074
RGD1307722	2.10601	0.0195298	10900201	NM_001108730	similar to hypothetical protein MGC20700 (RGD1307722), .	11.0184	10.6319	11.2594	11.9342	12.4566	11.7425
RGD1310376	-2.18059	0.0450382	10876315	NM_001106676	similar to hypothetical protein FLJ14642 (RGD1310376), .	8.9396	9.17385	8.29832	7.7636	7.57774	7.69629
RGD1310444	2.46663	0.00261641	10914937	ENSRNOT00000033969	Uncharacterized protein gene:ENSRNOG00000024757	10.951	11.0594	10.721	12.2815	12.1985	12.1591
RGD1311756	-2.00529	0.0142904	10886387	NM_001173557	similar to hypothetical protein FLJ20950 (RGD1311756), .	10.4634	10.2736	10.2409	9.51096	8.9981	9.45739
RGD1560225	2.07936	0.00458295	10805417	ENSRNOT00000058382	nuclear factor of activated T-cells, cytoplasmic, calcineurin-dependent 1-like isoform 1 gene:ENSRNOG00000017146	8.49047	8.40539	8.83179	9.38797	9.67535	9.83276
RGD1562037	2.21602	0.0269293	10798828	ENSRNOT00000067963	134 kDa protein gene:ENSRNOG00000027938	10.9741	10.5795	11.439	12.1931	12.3293	11.9141
RGD1562846	2.6391	0.00128469	10842500	BC167027	similar to Docking protein 5 (Downstream of tyrosine kinase 5) (Protein dok-5), (cDNA clone MGC:189260 IMAGE:7315978), complete cds.	10.4792	10.1134	10.1153	11.7553	11.3884	11.7643
RGD1564387	2.10503	0.0279988	10765383	ENSRNOT00000005187	hypothetical protein gene:ENSRNOG00000003910	7.80526	7.12113	7.15836	8.41066	8.30246	8.59314
Rhpn2	-3.61772	0.00221151	10706146	NM_001107505	rhophilin, Rho GTPase binding protein 2 (Rhpn2), .	9.79855	9.5278	9.18912	7.83643	7.4937	7.62011
Rnf149	2.57319	0.00930648	10927633	ENSRNOT00000018684	Uncharacterized protein gene:ENSRNOG00000013946	8.92366	8.98105	9.56641	10.113	10.7612	10.6876
Rnf213	-2.02948	0.0124085	10740018	ENSRNOT00000004904	373 kDa protein gene:ENSRNOG00000029658	10.0324	10.2191	9.78244	8.98566	8.68191	9.30309
Rnf213	-2.03489	0.015073	10740037	ENSRNOT00000004904	373 kDa protein gene:ENSRNOG00000029658	9.9982	10.1167	9.68151	8.98096	8.54561	9.19498
Rnf213	-2.18209	0.0156105	10739986	ENSRNOT00000004904	373 kDa protein gene:ENSRNOG00000029658	10.9373	11.0781	10.5247	9.66882	9.38279	10.1113
Rnf213	-2.12976	0.0191509	10739984	ENSRNOT00000004904	373 kDa protein gene:ENSRNOG00000029658	11.0002	11.1938	10.5683	9.76542	9.49415	10.2307
Ror1	-2.25299	0.0344891	10870190	NM_001108671	receptor tyrosine kinase-like orphan receptor 1 (Ror1), .	10.5538	11.4419	10.7749	9.99445	9.23451	10.0261
Rsad2	-3.26879	0.0197523	10889399	NM_138881	radical S-adenosyl methionine domain containing 2 (Rsad2), .	9.02128	8.6033	7.84247	7.08864	6.88347	6.36867
Rspo1	-2.05729	0.0221527	10871898	NM_001107980	R-spondin homolog (Xenopus laevis) (Rspo1), .	9.26766	9.80997	9.9456	8.58285	8.99873	8.3194
Rtkn2	-2.04632	0.0343271	10832790	NM_001107625	rhotekin 2 (Rtkn2), .	8.44078	8.9477	8.13528	7.85574	7.07569	7.49324
Rtp4	-3.50335	0.00481085	10755088	NM_001108321	receptor (chemosensory) transporter protein 4 (Rtp4), .	7.40581	7.86365	7.03424	5.80359	5.25546	5.81844
Scara5	-3.16099	0.00397134	10781131	NM_001135855	scavenger receptor class A, member 5 (putative) (Scara5), .	9.39364	9.18761	9.86093	7.98048	7.90634	7.57422
Scn7a	-2.35262	0.0274091	10845917	NM_031686	sodium channel, voltage-gated, type VII, alpha (Scn7a), .	7.1783	7.38184	7.25132	6.38429	5.59613	6.12824
Sdpr	-2.32102	0.0222096	10927900	NM_001007712	serum deprivation response (Sdpr), .	10.2388	9.66119	9.91321	9.21518	8.3505	8.6032
Selenbp1	-6.37564	0.00478076	10824892	NM_080892	selenium binding protein 1 (Selenbp1), .	11.4396	10.6684	10.2574	8.53658	7.50076	8.31034
Sema3d	-2.61785	0.0455097	10860499	NM_001104633	sema domain, immunoglobulin domain (Ig), short basic domain, secreted, (semaphorin) 3D (Sema3d), .	12.9251	12.6999	11.9888	11.8748	10.9491	10.6247
Sema4g	2.04913	0.0122663	10715622	NM_001108526	sema domain, immunoglobulin domain (Ig), transmembrane domain (TM) and short cytoplasmic domain, (semaphorin) 4G (Sema4g), .	8.18124	8.7207	8.17384	9.3573	9.62984	9.19367
Sema7a	3.88499	0.000820606	10910406	NM_001108153	sema domain, immunoglobulin domain (Ig), and GPI membrane anchor, (semaphorin) 7A (Sema7a), .	10.5784	11.1146	10.9083	12.6786	12.7446	13.0518
Sepp1	-2.12086	0.0245881	10813236	NM_019192	selenoprotein P, plasma, 1 (Sepp1), transcript variant 1, .	11.0892	10.9139	11.402	10.3126	10.2584	9.58008
Serinc2	9.6758	0.00130789	10880095	NM_001031656	serine incorporator 2 (Serinc2), .	9.13534	10.006	9.42151	12.521	12.983	12.882
Serpina9	11.4228	0.00205135	10891977	NM_001106754	serine (or cysteine) peptidase inhibitor, clade A (alpha-1 antiproteinase, antitrypsin), member 9 (Serpina9), .	5.59222	5.63604	6.46469	9.17246	9.44447	9.61755
Serpina9	2.93521	0.00767754	10891956	NM_001106754	serine (or cysteine) peptidase inhibitor, clade A (alpha-1 antiproteinase, antitrypsin), member 9 (Serpina9), .	6.67289	6.72589	6.69648	7.98822	8.47434	8.29309
Serpina9	2.89875	0.00916581	10891968	NM_001106754	serine (or cysteine) peptidase inhibitor, clade A (alpha-1 antiproteinase, antitrypsin), member 9 (Serpina9), .	6.79138	6.84987	6.85931	8.32306	8.65906	8.12473
Serpinb6a	2.6785	0.00423426	10794836	NM_199085	serine (or cysteine) peptidase inhibitor, clade B, member 6a (Serpinb6a), .	10.7113	10.4434	10.8181	12.034	12.0771	12.1261
Serpinb9	-2.40287	0.00657924	10798135	NM_001007732	serine (or cysteine) peptidase inhibitor, clade B, member 9 (Serpinb9), .	11.559	11.6308	11.4715	10.226	10.0902	10.5508
Sfrp4	5.042	0.0152741	10798610	NM_053544	secreted frizzled-related protein 4 (Sfrp4), .	8.5611	8.82807	9.95235	10.9527	11.7228	11.668
Sgol1	-2.58404	0.0243482	10921232	ENSRNOT00000032560	Uncharacterized protein gene:ENSRNOG00000022499	8.71444	9.08754	8.15602	6.94414	7.06951	7.83548
Sgol2	-3.0746	0.0252681	10923385	ENSRNOT00000029526	shugoshin-like 2 gene:ENSRNOG00000027035	8.75547	9.07685	8.19236	7.05668	6.43278	7.67401
Sh3bgrl2	2.19265	0.012505	10911936	NM_001137647	SH3 domain binding glutamic acid-rich protein like 2 (Sh3bgrl2), .	7.62771	7.59981	7.8394	8.60106	9.16754	8.69635
Slc16a12	-2.07547	0.00365686	10729795	ENSRNOT00000030024	Uncharacterized protein gene:ENSRNOG00000021916	7.20444	7.52108	7.22971	6.32575	6.01708	6.45209
Slc16a4	2.74337	0.0291542	10818262	NM_001013913	solute carrier family 16, member 4 (monocarboxylic acid transporter 5) (Slc16a4), .	7.04614	7.34035	8.12297	8.38951	9.11435	9.37345
Slc1a3	2.49965	0.00783988	10821824	NM_019225	solute carrier family 1 (glial high affinity glutamate transporter), member 3 (Slc1a3), .	8.52273	9.14767	8.72471	10.0055	10.046	10.3087
Slc20a1	2.04289	0.01244	10839771	NM_031148	solute carrier family 20 (phosphate transporter), member 1 (Slc20a1), .	11.6587	11.6379	11.888	12.4469	13.0114	12.818
Slc23a2	2.95079	0.00212036	10850104	NM_017316	solute carrier family 23 (nucleobase transporters), member 2 (Slc23a2), .	10.6855	10.2649	10.7292	12.2612	12.1365	11.9653
Slc25a37	2.03519	0.0115841	10784896	NM_001013996	solute carrier family 25, member 37 (Slc25a37), nuclear gene encoding mitochondrial protein, .	9.96538	9.9542	9.69807	10.8202	10.658	11.2149
Slc25a42	2.53437	0.00729969	10787611	NM_001127590	solute carrier family 25, member 42 (Slc25a42), .	8.74101	8.86124	8.84792	10.3988	10.1624	9.9138
Slc27a3	-2.95927	0.0231184	10824611	NM_001106439	solute carrier family 27 (fatty acid transporter), member 3 (Slc27a3), .	9.05568	8.88567	8.43628	7.71388	6.60105	7.36698
Slc29a1	4.87982	0.00120172	10921833	NM_031684	solute carrier family 29 (nucleoside transporters), member 1 (Slc29a1), nuclear gene encoding mitochondrial protein, .	10.8725	10.9468	11.3558	13.3412	13.6991	12.9953
Slc2a12	-2.03843	0.0443726	10717325	NM_001107451	solute carrier family 2 (facilitated glucose transporter), member 12 (Slc2a12), .	8.77802	9.64074	9.30285	8.01846	7.90953	8.71124
Slc35d3	2.43826	0.0208579	10717053	NM_001107522	solute carrier family 35, member D3 (Slc35d3), .	7.0336	6.80762	6.77475	7.93411	8.61762	7.9218
Slc38a5	7.38629	0.0270738	10936959	NM_138854	solute carrier family 38, member 5 (Slc38a5), .	6.18698	6.12049	5.82451	8.376	9.97593	8.43459
Slc40a1	-3.27963	0.015038	10927780	NM_133315	solute carrier family 39 (iron-regulated transporter), member 1 (Slc40a1), .	11.4669	10.7719	10.8954	9.46701	8.72381	9.80285
Slc43a2	2.0835	0.0224338	10735959	NM_001105812	solute carrier family 43, member 2 (Slc43a2), .	8.14798	8.52563	8.83896	9.42061	9.58526	9.68373
Slc47a1	4.13982	0.0475731	10743387	NM_001014118	solute carrier family 47, member 1 (Slc47a1), .	8.36821	7.66842	6.70909	10.2384	8.55806	10.098
Slc5a7	5.57038	0.0455337	10921208	NM_053521	solute carrier family 5 (choline transporter), member 7 (Slc5a7), .	7.86787	6.60613	8.49726	10.1996	11.2268	8.97819
Slc8a1	-2.07641	0.014536	10888110	NM_019268	solute carrier family 8 (sodium/calcium exchanger), member 1 (Slc8a1), .	9.8139	9.69222	9.78038	8.77603	8.42718	8.92103
Slc9a9	-2.14788	0.0123977	10912289	ENSRNOT00000011358	solute carrier family 9 (sodium/hydrogen exchanger), member 9-like gene:ENSRNOG00000008554	9.82577	9.20325	9.71163	8.79494	8.36996	8.267
Slco2a1	-5.15995	0.00212217	10912614	NM_022667	solute carrier organic anion transporter family, member 2a1 (Slco2a1), .	10.737	10.9255	11.4606	8.19008	8.82049	9.0105
Slco5a1	2.02242	0.0366229	10867225	NM_001107898	solute carrier organic anion transporter family, member 5A1 (Slco5a1), .	7.71701	6.88212	7.11289	8.04471	8.04626	8.6693
Slfn5	-2.8932	0.0448422	10736784	ENSRNOT00000035730	schlafen family member 5 gene:ENSRNOG00000021719	10.7773	10.6899	10.3665	9.4051	8.32269	9.50786
Slfn8	-2.19324	0.0116171	10745595	NM_001013970	schlafen 8 (Slfn8), .	9.80442	9.74268	9.40989	8.43924	8.23344	8.88512
Smad3	2.61091	0.00203261	10918169	NM_013095	SMAD family member 3 (Smad3), .	9.07015	8.97531	9.14267	10.3489	10.3273	10.6655
Smpd3	-3.44393	0.00316209	10810817	NM_053605	sphingomyelin phosphodiesterase 3, neutral (Smpd3), .	8.35098	8.8925	8.86654	7.00467	7.00749	6.74568
Sox11	2.51791	0.0282183	10889415	NM_053349	SRY (sex determining region Y)-box 11 (Sox11), .	9.50896	9.93177	10.2333	10.6699	11.7269	11.2739
Sox18	3.19294	0.00413815	10852595	NM_001024781	SRY (sex determining region Y)-box 18 (Sox18), .	6.57475	6.73303	6.91218	8.04027	8.59362	8.61072
Spon1	-2.5654	0.0415315	10710067	NM_172067	spondin 1, extracellular matrix protein (Spon1), .	10.2011	11.3964	10.968	9.57542	9.1639	9.74868
Spry2	-2.19232	0.00758265	10785773	NM_001012046	sprouty homolog 2 (Drosophila) (Spry2), .	9.87882	9.75075	9.3359	8.76826	8.23025	8.56959
Spsb1	5.29987	0.00130998	10881820	NM_001107994	splA/ryanodine receptor domain and SOCS box containing 1 (Spsb1), .	9.19195	9.87902	9.71697	11.737	12.112	12.1568
St6gal1	2.05474	0.0456132	10755094	NM_001113344	ST6 beta-galactosamide alpha-2,6-sialyltranferase 1 (St6gal1), transcript variant 1, .	9.13402	9.81067	10.081	10.4003	10.872	10.8703
Steap3	2.38494	0.0168858	10931147	NM_133314	STEAP family member 3 (Steap3), .	9.08839	9.4542	9.24342	10.0686	10.7101	10.7692
Susd2	-2.51434	0.0348273	10832496	NM_001106381	sushi domain containing 2 (Susd2), .	10.4965	9.38245	9.9281	9.08363	8.56229	8.17057
Syn1	2.014	0.0272119	10932107	NM_019133	synapsin I (Syn1), transcript variant a, .	7.77657	7.67637	7.84018	8.42283	9.0695	8.83098
Synpo2	-2.24231	0.0165485	10826541	NM_001191963	synaptopodin 2 (Synpo2), .	7.82654	8.33008	8.54854	6.97851	6.93665	7.29505
Syt11	2.31616	0.00696874	10824349	NM_031667	synaptotagmin XI (Syt11), .	8.97975	9.03131	9.49277	10.0424	10.6061	10.4905
Sytl4	4.0127	0.0110669	10939242	NM_080410	synaptotagmin-like 4 (Sytl4), .	7.61109	7.5189	8.04466	9.84096	10.2112	9.13623
Tac2	3.23392	0.00682192	10895980	NM_019162	tachykinin 2 (Tac2), .	7.07857	6.98112	6.5636	8.08909	8.73111	8.88293
Tbc1d2b	-2.04844	0.000174367	10919283	NM_001108175	TBC1 domain family, member 2B (Tbc1d2b), .	10.1131	10.1003	10.2149	9.12737	9.01018	9.18719
Tcea3	-2.06518	0.0015844	10872978	NM_001015008	transcription elongation factor A (SII), 3 (Tcea3), .	9.18006	9.00716	9.34268	8.19174	8.00211	8.19724
Terf1	-2.1306	0.00708261	10874940	NM_001012464	telomeric repeat binding factor (NIMA-interacting) 1 (Terf1), .	9.09735	8.8351	8.67751	7.97029	7.4567	7.90918
Tex101	4.39784	0.0307233	10719674	NM_139037	testis expressed 101 (Tex101), .	6.48788	6.61201	6.56103	8.49758	8.13348	9.44025
Tll1	-4.06076	0.0340807	10787856	NM_001106081	tolloid-like 1 (Tll1), .	11.3376	10.7396	11.809	10.0128	9.47523	8.33293
Tmem100	7.58132	0.025544	10737426	NM_001017479	transmembrane protein 100 (Tmem100), .	5.8435	6.06855	6.8619	8.38142	10.4034	8.75645
Tmem106a	-2.00256	0.0109377	10738451	NM_001024967	transmembrane protein 106A (Tmem106a), .	7.69218	8.20373	8.16549	7.12131	6.82126	7.11331
Tmem2	2.08637	0.0132936	10714353	NM_001107596	transmembrane protein 2 (Tmem2), .	8.28483	8.20768	8.64353	9.10218	9.45554	9.7613
Tnfrsf1b	2.32962	0.0175538	10881424	NM_130426	tumor necrosis factor receptor superfamily, member 1b (Tnfrsf1b), .	7.9127	7.99794	8.44418	8.96563	9.78446	9.26501
Tnfsf18	-7.35205	0.0151465	10765096	ENSRNOT00000039221	Uncharacterized protein gene:ENSRNOG00000026607	11.7386	10.8433	11.8453	8.98321	9.25599	7.55357
Tp53i11	3.44116	0.00171634	10838056	NM_001107749	tumor protein p53 inducible protein 11 (Tp53i11), .	9.18034	9.43959	9.78082	10.9361	11.4732	11.3401
Trh	23.7636	0.0325563	10864170	NM_013046	thyrotropin releasing hormone (Trh), .	6.93841	6.70855	6.90813	9.7612	12.6119	11.8941
Ttc9	5.97902	0.0107706	10885693	NM_001134731	tetratricopeptide repeat domain 9 (Ttc9), .	8.13501	8.06229	9.39238	10.5519	11.546	11.2315
Ttyh2	2.29025	0.0164812	10739399	ENSRNOT00000004081	tweety 2 gene:ENSRNOG00000024578	9.60062	10.1207	9.87138	10.6968	11.0002	11.4823
Txnip	-2.36419	0.0237656	10817552	NM_001008767	thioredoxin interacting protein (Txnip), .	11.6446	11.6764	12.2157	10.6366	11.0533	10.1228
Ube2ql1	2.09783	0.0271703	10793306	NM_001145163	ubiquitin-conjugating enzyme E2Q family-like 1 (Ube2ql1), .	7.43178	7.35343	7.46689	8.8561	8.37807	8.22462
Unc5c	-2.06913	0.00284101	10819469	NM_199407	unc-5 homolog C (C. elegans) (Unc5c), .	9.17668	9.54463	9.52373	8.21034	8.5207	8.36693
Usp18	-3.77171	0.0152963	10858370	NM_001014058	ubiquitin specific peptidase 18 (Usp18), .	9.07052	9.21996	8.44494	7.34969	6.28087	7.3592
Usp53	2.09686	0.00044571	10826517	NM_001106468	ubiquitin specific peptidase 53 (Usp53), .	8.67252	8.6929	8.8092	9.80636	9.90111	9.67183
Vamp5	3.18039	0.0162378	10863215	NM_053555	vesicle-associated membrane protein 5 (Vamp5), .	10.0617	10.1146	11.0296	12.117	12.3769	11.7196
Wee1	-2.26216	0.000910515	10709844	NM_001012742	wee 1 homolog (S. pombe) (Wee1), .	9.39577	9.11547	9.19902	8.03865	7.9908	8.14771
Wnt11	3.81495	0.00849879	10708908	NM_080401	wingless-type MMTV integration site family, member 11 (Wnt11), .	7.9609	7.88491	7.72274	9.65179	10.2285	9.48325
Wnt2	3.63014	0.0147183	10861151	ENSRNOT00000010427	Protein Wnt gene:ENSRNOG00000007843	7.68653	7.60411	8.59605	9.2597	10.3749	9.83221
Wnt2b	17.0163	0.00267723	10825696	NM_001191848	wingless-type MMTV integration site family, member 2B (Wnt2b), .	6.49	6.70793	6.6004	10.2407	11.1455	10.6787
Wnt5a	4.54846	0.00399584	10786401	NM_022631	wingless-type MMTV integration site family, member 5A (Wnt5a), .	8.28514	7.83131	8.73486	10.56	10.8641	9.98334
Wnt9a	3.94725	0.00678529	10733966	NM_001105783	wingless-type MMTV integration site family, member 9A (Wnt9a), .	8.867	8.82706	9.65489	10.925	11.3933	10.9732
Xkr6	2.23225	0.0209793	10781005	NM_001012042	XK, Kell blood group complex subunit-related family, member 6 (Xkr6), .	8.78461	9.23098	8.91902	9.6823	10.4678	10.26
